# Supplementary material for: A new southern Laramidian ankylosaurid, Akainacephalus johnsoni gen. et sp. nov., from the upper Campanian Kaiparowits Formation of southern Utah, USA
Source: PeerJ. 2018 Jul 19;6:e5016. doi: 10.7717/peerj.5016 (PMC6063217; doi:10.7717/peerj.5016)
Supplement: Supplemental Information 3 [file peerj-06-5016-s003.txt]

xread
294 35
Lesothosaurus_diagnosticus	?0000000000000000000000000000?00000000000000????00?0000000000??0????00000000000000000000010?0000000000?????????????????????00000100?0100000000000000100000000000000?0000100000??00?000000000000000000000010000?1100010?00000000?0?????????????????????????????????????????????00000000000000??1???????
Scutellosaurus_lawleri	?0???????????????0??0000???00?1??????????????????0????????00???0?01?0000?????????0?00000????????000000?????????????????00??00000010?0000000000000000102000000000000?00000000001000?00000000?000000100000010000000000000000100000000110?????????????????????00??0000000????0???000000000000000?101????0
Emausaurus_ernsti	?1100000000??00000??0000???00?10000010000000????00?0000??0???????00?00000?????????011101010?0000000000?????????????????00???00??????????000????????????00000000000??????????????????????????0???????????????????????????????????000100?????????????????????1????0?????????????000??????0??????????????
Huayangosaurus_taibaii	?003001?000000000000000000000?10000021200000????00?0000?0011100001000001100?100020001102000?0000011000?????????????????10??01010000?0011001101000200201???000000000?00101100001011010001000?1110011010000000000????0110001000000100100?????????????????????120010??00?0???0???100100000?110010000[0 1]0[0 1]01
Tuojiangosaurus_multispinus	?003000000000?000000???????00?1?????21?00000????00?0000?????1000?000?011100????????01000????????011000?????????????????10??000110???1?1?00?101000201100000???0????0?0021110000201101?01000?1?111011010000000000????01?010100000??00100?????????????????????10??10??00?????????011?111000111010000[0 1]0???
Scelidosaurus_harrisonii	?0000000000001000000000000000?10000021101010????00?00000000000??00000000000?00000010100111101100010001??0??00000?000000110000000000?00000011?20??00011000100?000011?0001000000???000011000010010101000011100001000100000010100000001110000000000000000010011100100000010000???000000000000000?101????0
Minmi_paravertebra	?10010000000020100???0?00100??2010002110101110100200002?0000011000000001000?0000???01??01110?1??010011??0???0?00?00000011000??1?????000110110??00????????1?0?0??011?0000?01?0?????0001000001?01110100001110000100110000???0?000?000111010?00?1?0000?000100110??010000010000????000?000??00000?101????0
Mymoorapelta_maysi	??????00?0????0?????????????????????????1?111010020110200?0011?0?01000011000??????????????????????1?121111?????????1???1???00?11110?00000011020011111200210010010?2100??1????01??1?11110001?00101110100111000111221????????1000?00011111100011000??????10011101000012010000???????000000000?0?101????0
Gargoyleosaurus_parkpinorum	?1001000000002010010001001000?201100212010111010020110200???1100001000011000000???1011201110110100111211111100010001000110100111110???????1???00011?1?002100?0?10???????1?0100??11?1?11000??0????????0011100011????121010???????00011111100011000??????100111010000120100?????000?0???00????0??01????0
Europelta_carbonensis	?103001?00???2111??????????0102010002120101000000110002101111110000000011111??0???101120?????1?001011210000???00?0101001101010111011101001112212111021211100101100??????0?1?1?1?00?1?11?0???111010111111121112100111110101011000100111?1???0????0????0?????1100001011111000???0000000000????0?101????0
Cedarpelta_bilbeyhallorum	?1010?1?0?00021110??001001001?2?????21201010000001100000001101???00000001111000110??????0110110??111120000?11?00?0?000011?????11000?1000???1111?1110220001???0?????????????????????11111000????????????????????00000110101011????????????????????????????????????????????????????0000000??????????????
Gobisaurus_domoculus	?2010001010012012020201101001021111021201110000011100100101110100010?001110100011?????????????11?01112000??10000?0001002??????????????????????????????????????????????????????????????????????????????????????????????????????????????????????????????????????????????????????????????????????????????
Zhongyuansaurus_lauyangensis	?1011001011012012020201101001021111021201110000011100???????001010100001110100????????????????11??2112000??1100100010002?????????????100??????????????????112?1111?????????????????1????????1??????????????????0000?????????????10010???????????????????????????0??????????????????000??????????1?????
Shamosaurus_scutatus	?2001001011012012020201101001021111021201110000011100100101100101000?0011101000?1?1111?0111011111??112000??1000100011002101?????????1?1?01???????????????????????11?00010001100112???????????????????????????????????1011????????0010211100111001??????0??000??00?????????????0000?000??0000????1?????
Tsagantegia_longicranialis	?100100201101201212021110100102111102120111000001110011110??0010101000011101000100????????????11?11112121011100100001002?????????????????????????????????????????????????????????????????????????????????????????????????????????????????????????????????????????????????????????0????????????????????
Crichtonsaurus_benxiensis	?11000010100?201212021??0100??211110212111111100321001?001??01110001?0111101000?00????????????11???112121111100100001002??????11000?101?011101100101110111???0????210001001?100112?1?111101??11110211??????????????021011211111??0010212200122001??????0??010??000000010111000????00000000000?101????0
Zaraapelta_nomadis	?310000101???2012??????????0??21111?21201011110032100100011010111001?0111101????0?????????????????211212201?????00001102?????????????????????????????????????????????????????????????????????????????????????????????????????????????????????????????????????????????????????????0????????????????????
Pinacosaurus_mephistocephalus	?32000020120120121202111010?112111?021211111110032100?0??111??????????11????000?00??111?00100111?12112122111111100000002101?1???????????01?1021??1001????01121?111?????100001??????11??10?01?111102?1????????????????????????????0010212200122001??????0??000??000000?????100??00?????0?????0?101????0
Tianzhenosaurus_youngi	?310000201001201212021110100112111?121211?1111003210011001111001200?0011110?000100??11??00100?11?1211213321?111100001002???01111?00?1?0?01110210010012???011211111210001001?10011211???11001111110?1?111120002100000?1?11?1?111?1???????????????????????????0??0?0000?????100??00000000?0000????1????0
Pinacosaurus_grangeri	?3101001?1201201212021110100112111112121111111002210011101110011100000011101000100111110001001111121121331111111000000021010??1?200?101?011111100100120??011211111210001001?100112111001000111111021011??200021????021011?1?111110010212210122101??????0??000??000000?10111011000000000000000?101????0
Saichania_chulsanensis	?3101001012112012120211101001121111121211111110032100111111110011001001111010001001111100011011111211212311111110000100210111111210?1?01011102100100120100112111112100010001100112111001000111111021111112111210000021011211111110011210000000000??????0??100??000000010111001000000000000000?101????0
Ahshislepelta_minor	??????????????????????????????????????????????????????????????????????????????????????????????????????????????????????????????????????????????????????????????????210001101?101111?10000000??????????????????????????????????????0011??????????????????????0????????????????????????????0000??????????
Tarchia_gigantea	?3101001012112012120211101001121111121201111110032100111011110111?0?00111101000?0011111000100111112112133111111000001002101??????????????????????????????011211111????????????????????????????????2??1???211121??????????????????0022????????????????????????????00000101111200000??????????0??01????0
Scolosaurus_cutleri	??????????????????????????????????????????????????????????????????????????????????????????????????????????????????????????????11100?10????1111100?0?110000???1?1????????101?111111?11001100110101021011112111210001011011211111110021212210122100??????0??000??00000000???????????0???00????0?101?????
Shanxia_tianzhenensis	??????0101?????12??????????????????????11?111100321?????????1?112001000111?????????????????????????1121??21???????00???2???0??11110?011????????????????????????????????????????????????????????????????????????????021011????????00????????????????????????0????0?????????????????0000??????????1?????
Akainacephalus_johnsoni	?2200101010112012120211101001121111121211011111022100110001110112000001111010001?0111110001001111?2112133211111100001002111???0021??0110011101110101110000112111102100011001112111?11101100??11110210??????????????0110111???????0021212210122201??????0??000??00?????0???1011000000000000000?101????0
Nodocephalosaurus_kirtlandensis	?31001010101120121?02111??00112?11??2121101111103210010000101????001001111????????????????????1???2112133211111100001002????????????????????????????11110????????????????????????????????????????????????????????????????????????0022??????????????????????0?????????????????????0????00????????1?????
Minotaurasaurus_ramachandrani	?31011010021120121202111010011211111212111111100321001000111111120010001110100010011111000110111112112133211111100001112111111???????????????????????????????????????????????????????????????????????????????????????????????????00??2?22001??????????????????????????????????0000????????????????????
Tarchia_kielanae	???0??0101????01???????????????????????01?1111001?????1?????00112???0001???????????????????????????1?213?2????????00??12??????????????????????????????????????????????????????????????????????????????????????????????????????????????????????????????????????????????????????????????????????????????
Anodontosaurus_lambei	?2201102012112012120211101001?211111212011110100221?0110011110111000?0111101000?00111?1?00100111?12112111011101100001102111??????????????1?1?1?0020011000?112111?1???????????????????001?????1111021???????????0201011011????????00212122?0022?00??????0??100??00000000???1121?000????00????0?101????0
Oohkotokia_horneri	?2201101012112012120211101001121111121211111110032100110?11?10112000?01111010?0???????????????1???2112111011101200001102??????11???????????1?110021011011????1????21000???1??????????????????????????????????????????????????????0021212110021100??????0??000??0??????0???1011???00???00????????1????0
Euoplocephalus_tutus	?220110201211201212021110100112111112121111111003210011001111011200000111101000100111110001101111121121110111112000010021110??11110?100001111110020112000011211111210001100111?11111100100?111111021111112111210000011011211111?10021210000000000??????0??000??00000000???1011000000000000000?101????0
Dyoplosaurus_acutosquameus	???0??0101?????1????????????????????????1?1????????????????????????????????????????????????????????11211?01???????00???????????????????????1?11??20112000011211111?????????????????1?????0??101010211??????????????1110112111111?0021??????????????????????0????00000010111000????????00????0?101????0
Ankylosaurus_magniventris	?32011010101120121202111010011211111212011111100321001000111101110000011110100010011111000100111112112111011100200001002111???11110?1010011??????20111000011211111210001101?111????1?10100??1????0?????????????0001111011???1???10010211??0010001??????0??000??00000001011101100000000000000????1????0
Ziapelta_sanjuanensis	?110?10101211201212021110100112111?121201011111032100???????101110000011110?000???????????????11??2112111011001200001002?????????????????????????????????????????????????????????????????????????????????????????????????????????0021210000022200??????0??100????????????????????0????00????????1?????
;

tread
((0 1) 2 3 4 5 6 7 8 9 10 11 12 13 14 15 16 17 18 19 20 21 22 23 24 25 26 27 28 29 30 31 32 33 34)*
;


proc /;
comments 0
;
